# Supplementary material for: Analysis of temporal transcription expression profiles reveal links between protein function and developmental stages of Drosophila melanogaster
Source: PLoS Comput Biol. 2017 Oct 18;13(10):e1005791. doi: 10.1371/journal.pcbi.1005791 (PMC5662236; doi:10.1371/journal.pcbi.1005791)
Supplement: S1 Table — (XLS) [file pcbi.1005791.s002.xls]

## Sheet: 61 BP terms
	Name	T1	T2	T3	T4	T5	T6	T7	T8	T9	T10	T11	T12	T13	T14	T15	T16	T17	T18	T19	T20	T21	T22	T23	T24	T25	T26	T27	T28	T29	T30
	negative regulation of signal transduction	0.62	0.62	0.51	0.54	0.65	0.99	0.73	0.53	0.52	0.58	0.74	0.63	1	0.78	0.59	0.83	0.79	0.51	0.51	0.63	0.52	0.56	0.36	0.56	0.59	0.56	0.86	0.92	0.47	0.66
	post-embryonic development	0.69	0.64	0.79	0.77	0.91	0.8	0.66	0.91	0.7	0.63	0.45	0.41	0.62	0.4	0.48	0.55	0.79	0.64	1	0.56	0.59	0.69	0.57	0.57	0.6	0.54	0.89	0.47	0.5	0.47
	regulation of growth	0.99	0.51	0.84	0.58	0.71	0.46	0.76	0.57	0.68	0.86	0.54	0.65	0.69	0.65	0.55	0.47	0.92	0.53	0.71	0.55	0.49	0.76	0.51	0.65	0.41	0.56	0.57	0.66	0.58	0.65
	response to stress	0.43	0.55	0.71	0.56	0.56	0.51	0.63	0.5	0.74	0.51	0.83	0.4	0.49	0.78	0.55	0.51	0.61	0.67	0.58	0.55	0.53	0.41	0.57	0.52	0.94	0.94	0.98	0.65	0.55	0.74
	regulation of signal transduction	0.54	0.54	0.68	0.45	0.74	0.43	0.73	0.66	0.62	0.73	0.58	0.75	0.37	0.56	0.99	0.5	0.71	0.36	0.56	0.48	1	0.76	0.55	0.61	0.59	0.8	0.54	0.51	0.53	0.45
	neurogenesis	0.66	0.52	0.76	0.78	0.86	0.99	0.48	0.61	0.51	0.74	0.34	0.48	0.59	0.49	0.44	0.61	0.49	0.54	0.84	0.64	0.62	0.49	0.61	0.61	0.59	0.5	0.52	0.55	0.6	0.52
	reproduction	0.43	0.72	0.67	0.42	0.68	0.8	0.76	0.42	0.55	0.43	0.39	0.76	0.55	0.44	0.52	0.59	0.61	0.75	0.88	0.51	0.31	0.94	0.51	0.45	0.27	0.8	0.53	0.6	0.43	0.73
	biosynthetic process	0.63	0.66	0.59	0.47	0.54	0.56	0.59	0.42	0.53	0.55	0.56	0.58	0.48	0.91	0.58	0.39	0.54	1	0.59	0.68	0.59	0.43	0.66	0.52	0.71	0.56	0.53	0.51	0.58	0.44
	cellular protein metabolic process	0.39	0.58	0.71	0.69	0.61	0.61	0.56	0.41	0.42	0.48	0.55	0.41	0.63	0.53	0.48	0.59	0.43	0.42	0.95	0.46	0.56	0.55	0.77	0.45	0.41	0.88	0.36	0.85	0.84	0.65
	cell differentiation	0.53	0.62	0.59	0.5	0.69	0.81	0.88	0.62	0.46	0.46	0.35	0.47	0.51	0.52	0.54	0.57	0.61	0.44	0.78	0.61	0.7	0.49	0.62	0.61	0.48	0.45	0.55	0.62	0.5	0.63
	sensory organ development	0.7	0.77	0.6	0.61	0.85	0.57	0.74	0.47	0.48	0.48	0.54	0.44	0.68	0.44	0.46	0.37	0.38	0.53	0.43	0.52	0.85	0.57	0.52	0.43	0.54	0.73	0.66	0.34	0.73	0.47
	gamete generation	0.77	0.55	0.58	0.57	0.55	0.64	0.49	0.54	0.44	0.59	0.56	0.49	0.53	0.46	0.6	0.5	0.5	0.46	0.58	0.62	0.52	0.45	0.46	0.48	0.55	1	0.63	0.46	0.48	0.68
	vesicle-mediated transport	0.52	0.68	0.56	0.63	0.56	0.32	0.63	0.34	0.67	0.35	0.57	0.51	0.61	0.52	0.43	0.39	0.4	0.49	0.42	0.57	0.59	0.68	1	0.57	0.52	0.56	0.47	0.7	0.7	0.69
	regulation of nervous system development	0.5	0.54	0.61	0.39	0.46	0.73	0.92	0.61	0.7	0.39	0.42	0.37	0.77	0.62	0.69	0.48	0.35	0.67	0.47	0.56	0.44	0.45	0.64	0.46	0.52	0.43	0.33	0.66	0.46	0.51
	signal transduction	0.64	0.79	0.63	0.57	0.51	0.59	0.37	0.61	0.35	0.49	0.5	0.28	0.44	0.68	0.39	0.56	0.5	0.39	0.55	0.48	0.38	0.43	0.49	0.48	0.61	0.77	0.88	0.64	0.42	0.47
	defense response	0.51	0.7	0.53	0.62	0.36	0.5	0.42	0.48	0.44	0.46	0.51	0.48	0.47	0.38	0.71	0.54	0.46	0.45	0.73	0.73	0.48	0.41	0.61	0.42	0.69	0.63	0.53	0.42	0.64	0.53
	behavior	0.51	0.73	0.54	1	0.7	0.59	0.58	0.44	0.45	0.38	0.53	0.3	0.34	0.36	0.52	0.51	0.66	0.38	0.41	0.53	0.51	0.56	0.44	0.43	0.48	0.37	0.27	0.42	0.53	0.59
	cell fate commitment	0.58	0.5	0.4	0.66	0.45	0.4	0.26	0.51	0.5	0.36	0.77	0.54	0.46	0.67	0.41	0.5	0.41	0.31	0.46	0.39	0.38	0.44	0.73	0.66	0.79	0.38	0.6	0.5	0.45	0.56
	nervous system development	0.44	0.42	0.52	0.67	0.6	0.58	0.64	0.8	0.42	0.36	0.41	0.55	0.41	0.51	0.44	0.43	0.42	0.42	0.5	0.57	0.61	0.47	0.55	0.35	0.5	0.48	0.36	0.52	0.49	0.52
	nucleobase-containing compound metabolic process	0.72	0.58	0.64	0.48	0.4	0.39	0.59	0.36	0.52	0.51	0.38	0.7	0.44	0.48	0.47	0.69	0.46	0.47	0.59	0.41	0.44	0.38	0.44	0.49	0.36	0.62	0.42	0.44	0.49	0.43
	neuron differentiation	0.52	0.53	0.48	0.71	1	0.83	0.43	0.33	0.8	0.41	0.66	0.32	0.53	0.41	0.47	0.44	0.37	0.37	0.41	0.31	0.51	0.45	0.32	0.35	0.48	0.57	0.35	0.37	0.28	0.35
	cell communication	0.66	0.92	0.86	0.6	0.58	0.56	0.26	0.3	0.51	0.5	0.4	0.32	0.27	0.4	0.4	0.51	0.38	0.23	0.27	0.34	0.41	0.39	0.49	0.41	0.4	0.45	0.73	0.58	0.27	0.45
	regulation of cell death	0.24	0.61	1	0.63	0.07	0.47	0.54	0.13	0.35	0.48	0.51	0.62	0.79	0.52	0.41	0.43	0.28	0.54	0.19	0.24	0.32	0.09	0.46	0.28	0.61	0.61	0.37	0.27	0.44	0.83
	posttranscriptional regulation of gene expression	0.86	0.5	0.5	0.41	0.3	0.37	0.51	0.76	0.24	0.57	0.45	0.22	0.36	0.39	0.41	0.39	0.33	0.55	0.22	0.25	0.35	0.73	0.42	0.25	0.24	0.55	0.9	0.29	0.44	0.49
	organ development	0.66	0.57	0.33	0.79	0.64	0.62	0.83	0.4	0.52	0.51	0.29	0.3	0.31	0.37	0.35	0.23	0.25	0.35	0.34	0.43	0.36	0.42	0.32	0.3	0.39	0.56	0.52	0.38	0.44	0.39
	eye morphogenesis	0.43	0.41	0.65	0.53	0.5	0.7	0.86	0.54	0.37	0.43	0.28	0.34	0.39	0.39	0.23	0.29	0.31	0.39	0.46	0.58	0.45	0.69	0.41	0.43	0.41	0.4	0.36	0.26	0.25	0.43
	cell cycle	0.96	0.89	0.88	0.66	0.51	0.26	0.34	0.34	0.29	0.55	0.34	0.32	0.45	0.35	0.18	0.21	0.18	0.51	0.37	0.27	0.21	0.35	0.24	0.21	0.36	1	0.71	0.28	0.28	0.43
	cell surface receptor signaling pathway	0.47	0.71	0.46	0.46	0.53	0.35	0.36	0.22	0.36	0.45	0.26	0.37	0.3	0.34	0.59	0.36	0.28	0.38	0.3	0.5	0.31	0.34	0.34	0.34	0.47	0.75	0.62	0.55	0.38	0.47
	axonogenesis	0.44	0.18	0.2	0.74	0.68	0.42	0.36	0.61	0.56	0.56	0.32	0.36	0.29	0.23	0.38	0.35	0.27	0.33	0.52	0.52	0.32	0.32	0.37	0.59	0.32	0.65	0.62	0.32	0.38	0.31
	establishment of protein localization	0.23	0.27	0.26	0.31	0.29	0.29	0.15	0.27	0.25	0.17	0.31	0.3	0.45	0.65	0.39	0.37	0.41	0.44	0.24	0.31	0.34	0.72	0.75	0.63	0.4	0.22	0.49	0.77	0.74	0.86
	multicellular organismal development	0.36	0.41	0.31	0.36	0.82	0.96	0.57	0.47	0.43	0.31	0.34	0.35	0.44	0.32	0.32	0.28	0.33	0.43	0.34	0.26	0.38	0.33	0.33	0.31	0.4	0.37	0.46	0.36	0.47	0.41
	defense response to bacterium	0.28	0.5	0.5	0.71	0.44	0.4	0.33	0.4	0.39	0.24	0.37	0.38	0.44	0.26	0.68	0.46	0.44	0.35	0.44	0.48	0.65	0.37	0.32	0.23	0.31	0.27	0.35	0.3	0.42	0.3
	regulation of mitotic cell cycle	1	0.56	0.5	0.56	0.55	0.38	0.49	0.39	0.42	0.54	0.55	0.27	0.23	0.29	0.2	0.27	0.24	0.23	0.39	0.21	0.39	0.25	0.23	0.45	0.36	0.61	0.51	0.21	0.3	0.3
	phosphate-containing compound metabolic process	0.2	0.43	0.54	0.32	0.44	0.26	0.34	0.32	0.3	0.25	0.19	0.38	0.27	0.34	0.36	0.41	0.49	0.42	0.39	0.56	0.45	0.31	0.42	0.37	0.37	0.25	0.37	0.78	0.47	0.76
	anatomical structure morphogenesis	0.52	0.4	0.28	0.44	0.78	0.48	0.93	0.39	0.22	0.28	0.37	0.28	0.48	0.34	0.33	0.35	0.33	0.22	0.31	0.33	0.36	0.47	0.33	0.26	0.32	0.42	0.38	0.31	0.28	0.32
	regulation of catalytic activity	0.29	0.45	0.36	0.52	0.39	0.29	0.22	0.34	0.29	0.37	0.25	0.28	0.35	0.26	0.39	0.31	0.26	0.26	0.3	0.34	0.33	0.36	0.64	0.48	0.32	0.4	0.32	0.27	0.68	1
	microtubule cytoskeleton organization	1	0.44	0.57	0.42	0.29	0.21	0.31	0.36	0.42	0.13	0.3	0.29	0.57	0.54	0.15	0.26	0.24	0.41	0.18	0.37	0.31	0.33	0.21	0.14	0.62	0.53	0.5	0.32	0.52	0.15
	cellular component movement	0.62	0.5	0.31	0.49	0.31	0.45	0.35	0.34	0.24	0.46	0.2	0.17	0.38	0.26	0.26	0.12	0.21	0.25	0.54	0.37	0.59	1	0.33	0.28	0.68	0.25	0.36	0.19	0.27	0.19
	spindle organization	1	0.2	0.33	0.96	0.26	0.39	0.07	0.15	0.77	0.2	0.22	0.39	0.3	0.39	0.72	0.64	0.31	0.1	0.07	0.2	0.32	0.14	0.08	0.35	0.16	0.82	0.38	0.1	0.11	0.25
	cuticle development	0.33	0.52	0.46	0.29	0.23	0.48	0.32	0.24	0.3	0.35	0.23	0.21	0.32	0.24	0.29	0.2	0.24	0.76	0.21	0.25	0.33	0.33	0.52	0.27	0.17	0.44	0.51	0.32	0.23	0.26
	mitotic spindle organization	0.81	0.19	0.53	0.73	0.56	0.23	0.27	0.27	0.15	0.34	0.4	0.14	0.39	0.23	0.17	0.3	0.11	0.26	0.17	0.45	0.37	0.16	0.11	0.08	0.2	0.62	1	0.11	0.07	0.13
	dendrite morphogenesis	0.23	0.4	0.27	0.45	0.78	0.2	0.17	0.12	0.44	0.33	0.4	0.22	0.3	0.44	0.22	0.42	0.16	0.36	0.37	0.28	0.28	0.29	0.14	0.33	0.1	0.23	0.26	0.38	0.59	0.35
	chemotaxis	0.31	0.26	0.2	0.44	0.34	0.36	0.9	0.64	0.48	0.41	0.18	0.24	0.38	0.35	0.21	0.17	0.23	0.25	0.31	0.21	0.27	0.24	0.21	0.31	0.39	0.19	0.33	0.18	0.29	0.22
	sensory perception of chemical stimulus	0.59	0.16	0.3	0.48	0.32	0.25	0.29	0.04	0.33	0.49	0.02	0.38	0.03	0.22	0.15	0.35	0.56	0.2	0.67	0.89	0.32	1	0.38	0.26	0.11	0.22	0.05	0.2	0.02	0.06
	cell-cell signaling	0.15	0.36	1	0.2	0.11	0.26	0.11	0.69	0.14	0.41	0.36	0.45	0.38	0.07	0.16	0.16	0.14	0.1	0.1	0.29	0.35	0.1	0.15	0.33	0.24	0.5	0.97	0.39	0.27	0.19
	cell morphogenesis	0.09	0.53	0.14	0.09	0.14	0.27	0.36	0.14	0.12	0.2	0.35	0.37	0.19	0.03	0.2	0.12	0.28	0.15	0.2	0.67	0.52	0.81	0.12	0.43	0.42	0.21	0.25	0.1	0.45	0.48
	synaptic transmission	0.12	0.92	0.32	0.24	0.79	0.14	0.13	0.16	0.11	0.44	0.33	0.35	0.37	0.06	0.14	0.16	0.29	0.13	0.09	0.22	0.15	0.18	0.36	0.18	0.25	0.32	0.22	0.1	0.36	0.23
	axis specification	0.93	0.44	0.12	0.14	0.1	0.17	0.11	0.12	0.11	0.09	0.09	0.1	0.06	0.19	0.38	0.14	0.18	0.15	0.11	0.26	0.43	0.17	0.18	0.17	0.08	0.4	0.22	0.36	0.18	0.15
	cell migration	0.17	0.2	0.12	0.5	1	0.43	0.2	0.27	0.17	0.19	0.1	0.06	0.13	0.14	0.48	0.07	0.1	0.13	0.17	0.26	0.11	0.09	0.11	0.09	0.15	0.13	0.19	0.08	0.08	0.08
	eye development	0.24	0.17	0.17	0.84	0.4	0.13	0.51	0.31	0.2	0.05	0.1	0.11	0.11	0.1	0.14	0.13	0.22	0.29	0.07	0.03	0.07	0.23	0.17	0.1	0.23	0.09	0.31	0.06	0.15	0.13
	epithelium development	0.22	0.11	0.11	0.17	1	0.34	0.14	0.18	0.18	0.2	0.09	0.1	0.1	0.09	0.18	0.09	0.06	0.1	0.12	0.07	0.07	0.15	0.15	0.13	0.12	0.61	0.23	0.12	0.15	0.31
	cytoplasmic transport	0.17	0.07	0.44	0.05	0	0.02	0.11	0.03	0	0.12	0.06	0.02	0.03	0.94	0.3	0.02	0	0.03	0.27	0.36	0.16	0.08	0.23	0.16	0.17	0.03	0.15	0.56	0.22	0.26
	cellular protein modification process	0.17	0.11	0.13	0.11	0.08	0.07	0.15	0.25	0.09	0.19	0.22	0.1	0.15	0.09	0.1	0.16	0.09	0.1	0.11	0.14	0.1	0.15	0.16	0.17	0.23	0.13	0.1	0.29	0.82	0.2
	male gamete generation	0.13	0.1	0.1	0.04	0.03	0.02	0.07	0.03	0.04	0.24	0.14	0.25	0.42	0.03	0.04	0.09	0.04	0.07	0.09	0.07	0.13	0.1	0.04	0.09	0.21	0.05	0.12	0.19	1	0.2
	cellular response to DNA damage stimulus	1	0.1	0.19	0.13	0.03	0.02	0.1	0.04	0.21	0.24	0.24	0.09	0.08	0.07	0.08	0.04	0.03	0.07	0.06	0.07	0.07	0.03	0.05	0.04	0.03	0.14	0.31	0.02	0.02	0.05
	microtubule-based process	0.89	0.11	0.06	0.05	0.03	0.04	0.1	0.06	0.05	0.04	0.11	0.09	0.36	0.06	0.05	0.06	0.05	0.06	0.04	0.12	0.09	0.1	0.05	0.08	0.06	0.15	0.07	0.04	0.2	0.18
	protein catabolic process	0.06	0.05	0.03	0.03	0.04	0.04	0.03	0.08	0.06	0.08	0.1	0.14	0.1	0.04	0.05	0.04	0.13	0.05	0.31	0.08	0.07	0.04	0.09	0.11	0.14	0.04	0.04	0.12	1	0.2
	generation of neurons	0.15	0.06	0.11	0	0.23	0.48	1	0.04	0.18	0	0.03	0.02	0.04	0.02	0.03	0	0	0	0.03	0	0.03	0	0.02	0	0	0.13	0.04	0.03	0.2	0.05
	nuclear division	1	0.04	0.08	0.06	0.02	0.03	0.03	0.03	0.06	0.07	0.04	0.03	0.42	0.07	0.03	0.04	0.01	0.02	0.02	0.05	0.01	0.03	0.02	0.04	0.04	0.06	0.19	0.04	0.04	0.04
	cell division	1	0.1	0.13	0.05	0.04	0.05	0.02	0.05	0.05	0.04	0.03	0.05	0.35	0.05	0.02	0.02	0.02	0.03	0.05	0.03	0.04	0.05	0.03	0.05	0.04	0.04	0.03	0.04	0.01	0.03
	mitotic nuclear division	1	0	0.01	0.02	0.02	0.02	0	0.01	0	0	0.01	0.01	0.44	0.02	0	0.01	0.01	0	0	0.02	0.01	0	0	0.02	0	0.11	0.15	0	0	0.01
	Those 61 biological process terms are with at least one time-point's relative feature importance value being greater than 0.7 of threshold.

## Sheet: 10 development-related GO terms
	Name	T1	T2	T3	T4	T5	T6	T7	T8	T9	T10	T11	T12	T13	T14	T15	T16	T17	T18	T19	T20	T21	T22	T23	T24	T25	T26	T27	T28	T29	T30
	sensory organ development	0.7	0.77	0.6	0.61	0.85	0.57	0.74	0.47	0.48	0.48	0.54	0.44	0.68	0.44	0.46	0.37	0.38	0.53	0.43	0.52	0.85	0.57	0.52	0.43	0.54	0.73	0.66	0.34	0.73	0.47
	regulation of nervous system development	0.5	0.54	0.61	0.39	0.46	0.73	0.92	0.61	0.7	0.39	0.42	0.37	0.77	0.62	0.69	0.48	0.35	0.67	0.47	0.56	0.44	0.45	0.64	0.46	0.52	0.43	0.33	0.66	0.46	0.51
	neuron differentiation	0.52	0.53	0.48	0.71	1	0.83	0.43	0.33	0.8	0.41	0.66	0.32	0.53	0.41	0.47	0.44	0.37	0.37	0.41	0.31	0.51	0.45	0.32	0.35	0.48	0.57	0.35	0.37	0.28	0.35
	eye morphogenesis	0.43	0.41	0.65	0.53	0.5	0.7	0.86	0.54	0.37	0.43	0.28	0.34	0.39	0.39	0.23	0.29	0.31	0.39	0.46	0.58	0.45	0.69	0.41	0.43	0.41	0.4	0.36	0.26	0.25	0.43
	axonogenesis	0.44	0.18	0.2	0.74	0.68	0.42	0.36	0.61	0.56	0.56	0.32	0.36	0.29	0.23	0.38	0.35	0.27	0.33	0.52	0.52	0.32	0.32	0.37	0.59	0.32	0.65	0.62	0.32	0.38	0.31
	microtubule cytoskeleton organization	1	0.44	0.57	0.42	0.29	0.21	0.31	0.36	0.42	0.13	0.3	0.29	0.57	0.54	0.15	0.26	0.24	0.41	0.18	0.37	0.31	0.33	0.21	0.14	0.62	0.53	0.5	0.32	0.52	0.15
	dendrite morphogenesis	0.23	0.4	0.27	0.45	0.78	0.2	0.17	0.12	0.44	0.33	0.4	0.22	0.3	0.44	0.22	0.42	0.16	0.36	0.37	0.28	0.28	0.29	0.14	0.33	0.1	0.23	0.26	0.38	0.59	0.35
	cell morphogenesis	0.09	0.53	0.14	0.09	0.14	0.27	0.36	0.14	0.12	0.2	0.35	0.37	0.19	0.03	0.2	0.12	0.28	0.15	0.2	0.67	0.52	0.81	0.12	0.43	0.42	0.21	0.25	0.1	0.45	0.48
	cell migration	0.17	0.2	0.12	0.5	1	0.43	0.2	0.27	0.17	0.19	0.1	0.06	0.13	0.14	0.48	0.07	0.1	0.13	0.17	0.26	0.11	0.09	0.11	0.09	0.15	0.13	0.19	0.08	0.08	0.08
	male gamete generation	0.13	0.1	0.1	0.04	0.03	0.02	0.07	0.03	0.04	0.24	0.14	0.25	0.42	0.03	0.04	0.09	0.04	0.07	0.09	0.07	0.13	0.1	0.04	0.09	0.21	0.05	0.12	0.19	1	0.2
	generation of neurons	0.15	0.06	0.11	0	0.23	0.48	1	0.04	0.18	0	0.03	0.02	0.04	0.02	0.03	0	0	0	0.03	0	0.03	0	0.02	0	0	0.13	0.04	0.03	0.2	0.05
	mitotic nuclear division	1	0	0.01	0.02	0.02	0.02	0	0.01	0	0	0.01	0.01	0.44	0.02	0	0.01	0.01	0	0	0.02	0.01	0	0	0.02	0	0.11	0.15	0	0	0.01
	Those 10 biological process terms contain most specific developmental process-associated definition among 61 BP terms. All those 10 GO terms are with more than 3 ancestor layers in the GO hierarchy.
