# Supplementary material for: Analysis of temporal transcription expression profiles reveal links between protein function and developmental stages of Drosophila melanogaster
Source: PLoS Comput Biol. 2017 Oct 18;13(10):e1005791. doi: 10.1371/journal.pcbi.1005791 (PMC5662236; doi:10.1371/journal.pcbi.1005791)
Supplement: S2 Table — (XLS) [file pcbi.1005791.s003.xls]

## Sheet: BP
	GO_ID	Description
	GO0055114	oxidation-reduction process
	GO0006508	proteolysis
	GO0006629	lipid metabolic process
	GO0007154	cell communication
	GO0007275	multicellular organismal development
	GO0007155	cell adhesion
	GO0007276	gamete generation
	GO0007399	nervous system development
	GO0050906	detection of stimulus involved in sensory perception
	GO0007281	germ cell development
	GO0007283	spermatogenesis
	GO0012501	programmed cell death
	GO0007606	sensory perception of chemical stimulus
	GO0007165	signal transduction
	GO0007166	cell surface receptor signaling pathway
	GO0007049	cell cycle
	GO0016311	dephosphorylation
	GO0008380	RNA splicing
	GO0016310	phosphorylation
	GO0030162	regulation of proteolysis
	GO0030163	protein catabolic process
	GO0002009	morphogenesis of an epithelium
	GO0007010	cytoskeleton organization
	GO0008104	protein localization
	GO0007017	microtubule-based process
	GO0030030	cell projection organization
	GO0030154	cell differentiation
	GO0030036	actin cytoskeleton organization
	GO0006974	cellular response to DNA damage stimulus
	GO0030029	actin filament-based process
	GO0007268	synaptic transmission
	GO0007389	pattern specification process
	GO0007267	cell-cell signaling
	GO0042127	regulation of cell proliferation
	GO2001141	regulation of RNA biosynthetic process
	GO0048589	developmental growth
	GO0001654	eye development
	GO0007409	axonogenesis
	GO0048232	male gamete generation
	GO0050790	regulation of catalytic activity
	GO0006796	phosphate-containing compound metabolic process
	GO0016477	cell migration
	GO0042742	defense response to bacterium
	GO0031175	neuron projection development
	GO0006886	intracellular protein transport
	GO0045893	positive regulation of transcription DNA-templated
	GO0045892	negative regulation of transcription DNA-templated
	GO0006520	cellular amino acid metabolic process
	GO0009117	nucleotide metabolic process
	GO0007610	behavior
	GO0009116	nucleoside metabolic process
	GO0010468	regulation of gene expression
	GO0016568	chromatin modification
	GO0006897	endocytosis
	GO0007626	locomotory behavior
	GO0007186	G-protein coupled receptor signaling pathway
	GO0007067	mitotic nuclear division
	GO0006412	translation
	GO0048812	neuron projection morphogenesis
	GO0019725	cellular homeostasis
	GO0008283	cell proliferation
	GO0030182	neuron differentiation
	GO0051301	cell division
	GO0051276	chromosome organization
	GO0006468	protein phosphorylation
	GO0009617	response to bacterium
	GO0010608	posttranscriptional regulation of gene expression
	GO0060429	epithelium development
	GO0009058	biosynthetic process
	GO0048666	neuron development
	GO0048667	cell morphogenesis involved in neuron differentiation
	GO0009056	catabolic process
	GO0000003	reproduction
	GO0006464	cellular protein modification process
	GO0040011	locomotion
	GO0006909	phagocytosis
	GO0007568	aging
	GO0032504	multicellular organism reproduction
	GO0045165	cell fate commitment
	GO0006351	transcription DNA-templated
	GO0040008	regulation of growth
	GO0055085	transmembrane transport
	GO0006355	regulation of transcription DNA-templated
	GO0040007	growth
	GO0006357	regulation of transcription from RNA polymerase II promoter
	GO0000375	RNA splicing via transesterification reactions
	GO0043547	positive regulation of GTPase activity
	GO0051603	proteolysis involved in cellular protein catabolic process
	GO0050877	neurological system process
	GO0051726	regulation of cell cycle
	GO0006325	chromatin organization
	GO0007417	central nervous system development
	GO0000226	microtubule cytoskeleton organization
	GO0007411	axon guidance
	GO0009952	anterior/posterior pattern specification
	GO0000904	cell morphogenesis involved in differentiation
	GO0015031	protein transport
	GO0000902	cell morphogenesis
	GO0016482	cytoplasmic transport
	GO0010941	regulation of cell death
	GO0019752	carboxylic acid metabolic process
	GO0009968	negative regulation of signal transduction
	GO0009966	regulation of signal transduction
	GO0009967	positive regulation of signal transduction
	GO0045184	establishment of protein localization
	GO0048699	generation of neurons
	GO0007423	sensory organ development
	GO0022008	neurogenesis
	GO0034220	ion transmembrane transport
	GO0035556	intracellular signal transduction
	GO0005975	carbohydrate metabolic process
	GO0009653	anatomical structure morphogenesis
	GO0045595	regulation of cell differentiation
	GO0016192	vesicle-mediated transport
	GO0016070	RNA metabolic process
	GO0044267	cellular protein metabolic process
	GO0042592	homeostatic process
	GO0034613	cellular protein localization
	GO0006952	defense response
	GO0006955	immune response
	GO0008219	cell death
	GO0048513	organ development
	GO0006397	mRNA processing
	GO0006396	RNA processing
	GO0046578	regulation of Ras protein signal transduction
	GO0006950	response to stress
	GO0009792	embryo development ending in birth or egg hatching
	GO0009790	embryo development
	GO0019222	regulation of metabolic process
	GO0010628	positive regulation of gene expression
	GO0010629	negative regulation of gene expression
	GO0006366	transcription from RNA polymerase II promoter
	GO0046907	intracellular transport
	GO0006807	nitrogen compound metabolic process
	GO0006139	nucleobase-containing compound metabolic process
	GO0006810	transport
	GO0006259	DNA metabolic process
	GO0006812	cation transport
	GO0006811	ion transport
	GO0006935	chemotaxis
	GO0043085	positive regulation of catalytic activity
	GO0043087	regulation of GTPase activity
	GO0000398	mRNA splicing via spliceosome
	GO0009887	organ morphogenesis
	GO0000278	mitotic cell cycle
	GO0009888	tissue development
	GO0007346	regulation of mitotic cell cycle
	GO0042325	regulation of phosphorylation
	GO0022604	regulation of cell morphogenesis
	GO0045944	positive regulation of transcription from RNA polymerase II promoter
	GO0061061	muscle structure development
	GO0000280	nuclear division
	GO0001700	embryonic development via the syncytial blastoderm
	GO0001745	compound eye morphogenesis
	GO0002165	instar larval or pupal development
	GO0006200	ATP catabolic process
	GO0006928	cellular component movement
	GO0007051	spindle organization
	GO0007052	mitotic spindle organization
	GO0007126	meiotic nuclear division
	GO0007163	establishment or maintenance of cell polarity
	GO0007292	female gamete generation
	GO0007350	blastoderm segmentation
	GO0007424	open tracheal system development
	GO0007431	salivary gland development
	GO0007444	imaginal disc development
	GO0007472	wing disc morphogenesis
	GO0007476	imaginal disc-derived wing morphogenesis
	GO0007552	metamorphosis
	GO0007560	imaginal disc morphogenesis
	GO0009158	ribonucleoside monophosphate catabolic process
	GO0009791	post-embryonic development
	GO0009798	axis specification
	GO0009880	embryonic pattern specification
	GO0016358	dendrite development
	GO0030707	ovarian follicle cell development
	GO0031323	regulation of cellular metabolic process
	GO0035114	imaginal disc-derived appendage morphogenesis
	GO0035120	post-embryonic appendage morphogenesis
	GO0035220	wing disc development
	GO0035282	segmentation
	GO0042330	taxis
	GO0042335	cuticle development
	GO0043067	regulation of programmed cell death
	GO0045168	cell-cell signaling involved in cell fate commitment
	GO0046034	ATP metabolic process
	GO0046331	lateral inhibition
	GO0046530	photoreceptor cell differentiation
	GO0048477	oogenesis
	GO0048592	eye morphogenesis
	GO0048737	imaginal disc-derived appendage development
	GO0048749	compound eye development
	GO0048813	dendrite morphogenesis
	GO0051049	regulation of transport
	GO0051960	regulation of nervous system development
	GO0070727	cellular macromolecule localization

## Sheet: MF
	GO_ID	Description
	GO0016301	kinase activity
	GO0017076	purine nucleotide binding
	GO0016788	hydrolase activity acting on ester bonds
	GO0016787	hydrolase activity
	GO0048037	cofactor binding
	GO0016791	phosphatase activity
	GO0005198	structural molecule activity
	GO0022891	substrate-specific transmembrane transporter activity
	GO0000981	sequence-specific DNA binding RNA polymerase II transcription factor activity
	GO0016887	ATPase activity
	GO0005524	ATP binding
	GO0005525	GTP binding
	GO0008233	peptidase activity
	GO0008236	serine-type peptidase activity
	GO0004672	protein kinase activity
	GO0043169	cation binding
	GO0004674	protein serine/threonine kinase activity
	GO0008237	metallopeptidase activity
	GO0016773	phosphotransferase activity alcohol group as acceptor
	GO0016772	transferase activity transferring phosphorus-containing groups
	GO0032561	guanyl ribonucleotide binding
	GO0005215	transporter activity
	GO0005216	ion channel activity
	GO0004930	G-protein coupled receptor activity
	GO0003723	RNA binding
	GO0004252	serine-type endopeptidase activity
	GO0005102	receptor binding
	GO0042623	ATPase activity coupled
	GO0015267	channel activity
	GO0008270	zinc ion binding
	GO0003824	catalytic activity
	GO0046872	metal ion binding
	GO0003700	sequence-specific DNA binding transcription factor activity
	GO0046873	metal ion transmembrane transporter activity
	GO0001882	nucleoside binding
	GO0008092	cytoskeletal protein binding
	GO0017111	nucleoside-triphosphatase activity
	GO0016705	oxidoreductase activity acting on paired donors with incorporation or reduction of molecular oxygen
	GO0004175	endopeptidase activity
	GO0016491	oxidoreductase activity
	GO0003735	structural constituent of ribosome
	GO0030554	adenyl nucleotide binding
	GO0043565	sequence-specific DNA binding
	GO0004888	transmembrane signaling receptor activity
	GO0003677	DNA binding
	GO0003676	nucleic acid binding
	GO0000166	nucleotide binding
	GO0016740	transferase activity
	GO0016747	transferase activity transferring acyl groups other than amino-acyl groups
	GO0016746	transferase activity transferring acyl groups
	GO0032549	ribonucleoside binding
	GO0005506	iron ion binding
	GO0017171	serine hydrolase activity
	GO0005509	calcium ion binding
	GO0016757	transferase activity transferring glycosyl groups
	GO0016874	ligase activity
	GO0042578	phosphoric ester hydrolase activity
	GO0022857	transmembrane transporter activity
	GO0015075	ion transmembrane transporter activity
	GO0030234	enzyme regulator activity
	GO0032403	protein complex binding
	GO0004871	signal transducer activity
	GO0004872	receptor activity
	GO0046914	transition metal ion binding
	GO0003729	mRNA binding
	GO0019001	guanyl nucleotide binding
	GO0019899	enzyme binding
	GO0046983	protein dimerization activity

## Sheet: CC
	GO_ID	Description
	GO0005654	nucleoplasm
	GO0012505	endomembrane system
	GO0030054	cell junction
	GO0005789	endoplasmic reticulum membrane
	GO0045202	synapse
	GO0005783	endoplasmic reticulum
	GO0031012	extracellular matrix
	GO0005875	microtubule associated complex
	GO0005634	nucleus
	GO0005886	plasma membrane
	GO0005887	integral component of plasma membrane
	GO0005694	chromosome
	GO0005576	extracellular region
	GO0042995	cell projection
	GO0031982	vesicle
	GO0030529	ribonucleoprotein complex
	GO0031966	mitochondrial membrane
	GO0043231	intracellular membrane-bounded organelle
	GO0000785	chromatin
	GO0043234	protein complex
	GO0005794	Golgi apparatus
	GO0071944	cell periphery
	GO0005681	spliceosomal complex
	GO0043005	neuron projection
	GO0016021	integral component of membrane
	GO0016020	membrane
	GO0005829	cytosol
	GO0031226	intrinsic component of plasma membrane
	GO0005856	cytoskeleton
	GO0005615	extracellular space
	GO0005737	cytoplasm
	GO0005739	mitochondrion
	GO0005740	mitochondrial envelope
	GO0015630	microtubule cytoskeleton
	GO0005840	ribosome
	GO0005622	intracellular
	GO0005811	lipid particle
